# Supplementary material for: Exploration of the Role of Cyclophilins in Established Hepatitis B and C Infections
Source: Viruses. 2024 Dec 25;17(1):11. doi: 10.3390/v17010011 (PMC11768883; doi:10.3390/v17010011)
Supplement: Supplementary file 1 [file viruses-17-00011-s001.zip]

Archive with 1 entries (1 files):
- viruses-3071202-supplementary.pdf
